# Supplementary material for: Morphology and Phase Compositions of FePt and CoPt Nanoparticles Enriched with Noble Metal
Source: Materials (Basel). 2023 Nov 24;16(23):7312. doi: 10.3390/ma16237312 (PMC10707323; doi:10.3390/ma16237312)
Supplement: Supplementary file 1 [file materials-16-07312-s001.zip]

Archive with 1 entries (1 files):
- materials-2701646-supplementary.pdf
